# Supplementary material for: Protein Identification of Seminal Plasma in Bali Bull (Bos javanicus)
Source: Animals (Basel). 2023 Feb 1;13(3):514. doi: 10.3390/ani13030514 (PMC9913395; doi:10.3390/ani13030514)
Supplement: Supplementary file 1 [file animals-13-00514-s001.zip]

Archive with 1 entries (1 files):
- animals-2133958-supplementary.pdf
